# Supplementary material for: The Giardial Arginine Deiminase Participates in Giardia-Host Immunomodulation in a Structure-Dependent Fashion via Toll-like Receptors
Source: Int J Mol Sci. 2022 Sep 30;23(19):11552. doi: 10.3390/ijms231911552 (PMC9569872; doi:10.3390/ijms231911552)
Supplement: Supplementary file 1 [file ijms-23-11552-s001.zip]

Archive with 1 entries (1 files):
- ijms-1902008-supplementary.pdf
